# Supplementary material for: The receptor BLT1 is essential on neutrophils in a mouse model of mucous membrane pemphigoid
Source: JCI Insight. 2025 Sep 23;10(18):e173914. doi: 10.1172/jci.insight.173914 (PMC12487858; doi:10.1172/jci.insight.173914)
Supplement: Supporting data values [file jciinsight-10-173914-s034.xlsx]

## Sheet: Figure 1A
	Day	Wild-type																		Ltb4r1-/-																		Alox5-/-
	0	0	0	0	0	0	0	0	0	0	0	0	0	0	0	0	0	0	0	0	0	0	0	0	0	0	0	0	0	0	0	0	0	0	0	0	0	0	0	0	0	0	0	0	0	0	0	0	0
	4	0.25	0.125	0.36	0.595	0.6625	0.3825	0.285	0.33	0.375	0.39	0.14625	0.895	0.405	0.335	0.355	0.515	0.495	0.43	0.1	0.1	0.1925	0.19	0.185	0.2125	0.19	0.215	0.265	0.19	0.165	0.28	0.1875	0.295	0.21	0.185	0.175	0.235	0.215	0.075	0.235	0.6825	0.285	0.2375	0.24	0.14	0.14	0.25	0.025	0.235
	7	0.715	0.395	0.7625	0.86	1.855	1.805	1.06	2.64	1.85	0.755	0.73	1.78	0.625	2.785	3.365	1.1175	1.4875	0.515	0.215	0.05	0.355	0.269	0.213	0.188	0.14	0.315	0.3725	0.185	0.365	0.185	0.2575	0.26	0.285	0.2675	0.344	0.2625	0.27125	0.46625	0.2775	0.305	1.2	0.238	0.26	0.74	0.265	0.55	0.075	0.2315
	10	1.0475	2.65125	2.0025	1.6575	5.08	3.8725	2	5.675	5.75	2.3725	1.6325	3.55	2.06	4.19	6.055	2.85	3.2125	2.4175	0.23	1.175	0.305	0.328	0.88	0.43	0.2125	0.1125	0.2125	0.255	0.5875	0.344	0.3775	0.7375	0.4075	0.24	0.265	0.265	0.35	0.23625	0.375	0.255	3.25	0.675	0.19	1.205	0.765	0.3475	0.33125	0.3325
	13	2.535	4.85	3.09	2.545	7.1525	6.625	5.375	6.75	6.365	3.9775	3.09	5.34	2.93	6.59	8.125	5.05	4.6	4.525	1.065	0.42	0.335	0.7325	0.69	1	0.325	0.2313	0.2375	0.32	0.445	0.2325	0.42	0.96	0.475	0.575	0.2875	0.2625	0.235	0.37	0.26	0.2825	3.955	0.775	0.38	0.955	0.24	0.42	0.395	0.965
	16	3.15	6.475	3.38	3.305	8.55	8.6625	7.175	7.3	8.825	4.1375	3.49	6.2875	2.9575	7.9875	9.15	5.215	5.285	4.3125	0.64	0.275	0.43	0.2575	0.555	0.91	0.2575	0.23	0.335	0.3	0.255	0.3	0.235	1.085	0.42	0.2375	0.185	0.1625	0.37	0.21	0.495	0.242	1.3675	0.685	0.2375	0.89	0.335	0.23	0.23	0.51
[truncated: 6 more columns]

## Sheet: Figure 1C
Naive skin	Wild-type	Alox5-/-	Ltb4r1-/-
208.053	2045.69	852.459	856.098
237.156	402.214	298.399	188.797
753.563	8176.43	949.066	132.127
2228.1	1548.21	395.059	2346.5
	9811.92	369.468	4616.82
	10864.4	1115.23	2817.97
	7001.67	2768.79	2090.59
	10554.7	2397.69	526.348
	3930.05	2615.93	94.2567
	27812.8	265.619	36.3659
	10657.6	2596.58	293.142
	12822.4	2183.78	924.847
	20172.4	1417.7	365.109
		334.725

## Sheet: Figure 2B
	Wild-type	Ltb4r1-/-	Alox5-/-
	1	1	1
	2	2	1
	3	1	1
	2	1	1
	2	1	1
	2	1	1
	1	1	1
	2		1
	1		1
	2		1
	2		1
	1		1
	2
	2
	1
	2

## Sheet: Figure 2F
	Wild-type	Ltb4r1-/-	Alox5-/-
	3	1	1
	1	1	2
	3	2	1
	2	1	1
	2	1	1
	2		2
	2		1
	3
	4
	2
	4
	4
	4
	4
	4
	3
	3
	4

## Sheet: Figure 3A
F
	Day	Control																1 mg/kg CP-105,696																5 mg/kg CP-105,696
	0	0	0	0	0	0	0	0	0	0	0	0	0	0	0	0		0	0	0	0	0	0	0	0	0	0	0	0	0	0	0	0	0	0	0	0	0	0	0	0	0	0	0	0	0	0	0	0
	4	0.5	0.0025	0.2675	0.05	2.5	1.95	4.7	2.925	0.52	2.305	1.38	0.14	0.203	0.97	0.775		0.055	0.6	0.345	0.575	3.27	3.05	3.425	4.65	0.915	0.425	1.145	0.995	0.14	0.81	0.45	0.5025	0.335	0.0525	0.085	0.43	1.525	3.55	3.425	4.125	0.725	0.52	2.305	1.38	0.31	0.32	1.01	0.4875
	7	1.23	0.86	0.35	1.32	6	6.35	11.575	10	5.505	6.815	6.325	1.23	1.275	5.025	1.03		2.52	1.225	0.755	0.175	5.63	4.72	10.425	7.375	2.845	2.43	3.615	5.44	1.23	1.05	3.905	1.05	1.47	2.545	0.47	0.7	1.25	2.915	2.395	4.53	3.2175	5.505	6.815	6.325	0.955	0.505	2.68	1.0675
	10	2.87	1.625	5.45	1.75	6.1	8.9	10.11	10.9	2.85	9.975	4.465	3.805	2.72	5.27	3.195		2.2	3.105	1.8	2.62	5.77	4.645	6.525	3.755	4.48	1.385	3.695	1.975	3.805	1.92	3.5	2.08	2.32	2.63	3.075	4.365	2.005	3.03	2.095	1.38	2.95	2.85	9.975	4.465	1.165	0.67	1.565	0.95
	13	2.27	4.175	7.6	7.275	6.505	7.075	12.85	9.005	7.045	10.35	5.645	5.945	0.94	8.5	2.365		1.975	3.12	5.025	4.72	5.675	5.57	7.55	6.92	7.4	1.49	8.925	3.19	3.58	1.275	3.095	2.405	1.03	3.12	3.2	5.36	1.31	3.1275	2.475	1.895	2.52	7.045	10.35	5.645	0.89	1.22	0.62	0.9
	16	4.73	3.445	5.3	7.025	6.875	5.15	12.52	11.9	7.75	11.8	9.765	6.775	4.665	10.86	2.575		3.95	3.72	1.6	7.05	5.375	6.265	6.125	6.675	5.725	0.765	10.48	1.3675	4.995	2.455	5.095	5.375	2.51	2.895	2.85	6.8	1.81	2.23	1.865	1.05	2	7.75	11.8	9.765	1.415	0.855	2.45	1.095
[truncated: 16 more columns]

## Sheet: Figure 3C
	Control	1 mg/kg CP-105,696	5 mg/kg CP-105,696	10 mg/kg CP-105,696
	4	3	2	0
	4	4	2	3
	3	3	2	2
	2	3	2	2
	3	3	2	2
	2	2	2	2
	3	3	3	2
	3	2	3	2
	4	2	3	3
	3	3	3	3
	3	2	2	2
	3	2	3	3
	4	2	3	0
	4	2	2	3
	4	3	3	3
		3	3	4

## Sheet: Figure 4A
	Day	Vehicle												Treatment start : Day 7												Treatment start : Day 3												Treatment start : Day 0
	0	0	0	0	0	0	0	0	0	0	0	0	0	0	0	0	0	0	0	0	0	0	0	0	0	0	0	0	0	0	0	0	0	0	0	0	0	0	0	0	0	0	0	0	0	0	0	0	0
	3	0.72	0.8	1.865	1.025	0.79	0.65	0.36	2.925	0.27	0.335	1.36	0.715	0.455	0.57	1.285	1.695	0.6	0.39	1.2	1.7175	0.49	0.14	0.47	0.83	0.91	0.405	1.45	0.6325	0.98	0.44	0.68	0.225	0.54	0.86	0.35	1.145	0.605	0.71	1.4	0.99	0.1	0.29	0.17	0.23	0	0.3	0.89	1.455
	7	0.8525	1.4875	2.635	3.835	2.515	0.53	3.16	8.335	0.775	0.435	5.7	2.455	1.246	1.175	3.225	2.41	1.56	0.93	4.1	8.125	4.26	1.18	6.845	1.825	2.14	0.595	1.68	1.81	2.435	2.815	3.605	5.145	0.825	1.1	0.45	0.595	0.6	1.175	1.375	1.655	1.44	0.66	0.875	3.375	0.355	1.19	0.475	2.715
	10	2.82	2.755	4.88	5.15	5.03	1.2	3.205	12.475	1.425	0.668	7.405	6.43	2.305	1.5	1.155	2.63	1.895	0.925	4.54	7.16	3.555	2.175	6.155	5.95	4.575	2.465	2.805	4.105	1.355	4.905	1.31	2.625	1.795	1.18	1.27	1.155	1.295	1.405	2.845	2.55	0.75	0.595	0.545	2.72	1.49	1.725	1.57	3.35
	13	2.505	3.765	5.365	7.55	4.715	0.79	5.35	11.625	1.91	0.305	5.43	4.345	1.795	0.69	4.415	4.625	1.255	1.07	7.005	3.44	3.3275	2.03	3.975	2.47	7.1	1.85	5.175	7.005	0.745	1.33	0.92	5.22	0.34	0.415	0.85	0.74	1.06	1.875	2.765	2.8875	0.955	0.545	0.98	2.425	0.905	0.885	0.915	2.95
	16	2.2	3.44	9.125	5.65	8.01	2.54	7.25	11.825	1.05	1.98	1.96	2.445	1.69	2.795	6.25	4.45	3.015	2.465	13.08	3.125	1.76	0.93	1.7	1.225	4.83	2.545	4.705	5.155	2.53	3.025	0.83	2.675	0.65	1.44	1.8	0.46	1.115	4.715	6.12	4.155	0.765	0.51	1	1.88	0.53	1.7	1.91	2.935

## Sheet: Figure 4C
	Control	Day 7	Day 3	Day 0
	4	2	2	2
	4	4	0	1
	4	3	3	2
	2	3	3	2
	3	2	3	2
	4	2	3	2
	3	3	2	2
	3	3	2	2
	4	3	2	2
	4	3	3	3
	3	2	3	2
	3	3	2	2

## Sheet: Figure 4E
	Control	Day 7	Day 3	Day 0
	340.5	661.5	6	3
	1195.5	28.5	46.5	31.5
	1113	16.5	9	1.5
	57	541.5	138	471
	2832	1792.5	619.5	49.5
	82.5	112.5	972	534
	8842.5	1029	40.5	102
	1845	670.5	2181	648
	2146.5	1212	4.5	1758
	1.5	9	772.5	1314
	642	1599	7120.5	87
	138	894	3783	816

## Sheet: Figure 4F
	Control	Day 7	Day 3	Day 0
	14850	51525	4275	3150
	144450	21375	12375	8325
	316800	4725	2250	3150
	4050	60975	11475	43650
	204750	157725	33075	4725
	5400	8550	22050	8325
	747675	443250	4500	5175
	266400	20700	65475	25650
	76950	16425	5625	69975
	2925	6075	55800	39375
	69525	48825	85275	37800
	62325	91125	38925	38475

[truncated: 5 more sheets: Figure 5A, Figure 5B, Figure 5C, Figure 5G, Figure 5J]
